# Supplementary material for: Synthetic Circular RNA for microRNA-1269a Suppresses Tumor Progression in Oral Squamous Cell Carcinoma
Source: Cancers (Basel). 2024 Mar 21;16(6):1242. doi: 10.3390/cancers16061242 (PMC10969775; doi:10.3390/cancers16061242)
Supplement: Supplementary file 1 [file cancers-16-01242-s001.zip]

Archive with 1 entries (1 files):
- cancers-2891777-supplementary.pdf
